# Supplementary material for: A Bioinformatics View on Acute Myeloid Leukemia Surface Molecules by Combined Bayesian and ABC Analysis
Source: Bioengineering (Basel). 2022 Nov 3;9(11):642. doi: 10.3390/bioengineering9110642 (PMC9687378; doi:10.3390/bioengineering9110642)
Supplement: Supplementary file 1 [file bioengineering-09-00642-s001.zip]

Archive with 1 entries (1 files):
- bioengineering-1964098-supplementary.xlsx
