# Supplementary material for: A Bioinformatics View on Acute Myeloid Leukemia Surface Molecules by Combined Bayesian and ABC Analysis
Source: Bioengineering (Basel). 2022 Nov 3;9(11):642. doi: 10.3390/bioengineering9110642 (PMC9687378; doi:10.3390/bioengineering9110642)
Supplement: Supplementary file 1 [file bioengineering-09-00642-s001.zip › bioengineering-1964098-supplementary.xlsx]

## Sheet: SignificantResults
GeneNames	H_APL_AML1	H_APL_AML2	H_APLHealthy	H_AML1v2	H_Haelthy1AML1	H_Haelthy1AML2	APL_AML1	APL_AML2	AML1vs2
CD107b	0	0	0	0	0	-0.41	0	0	0
CD114	0	0	0	0	0	-0.55	0	0	0
CD119	0	0	0	0	0	-0.39	0	0	0
CD11b	0	-1.17	-1.24	-0.94	1	0	0	0	0
CD120b	0	0	0	0	0	-0.5	NA	NA	NA
CD13	0	0	0	0	0	-0.33	0	0.39	0
CD132	0	0	0.72	0	0	-0.35	0	0	0
CD135	0	0	0.7	0	-0.82	-0.6	0	0	0
CD14	0	-0.99	0	0	0	-0.49	0	0	0
CD148	0	0	0	0	0	0	0.88	0.89	0
CD15	0	-0.77	0	0	0	0	0	0	0
CD157	0	0	0	0	0	-0.37	0	0	0
CD18	-0.97	-1.69	-1.18	-0.72	0	-0.52	0	0	0
CD197	0	0	0	0	0	0	0	0	0.32
CD1D	0	0	0	0	0	-0.39	0	0.42	0
CD210A	0	-1	0	-0.79	0	-0.68	0	0	0
CD218b	0	0	-0.79	0	0.7	0.52	0	0	0
CD225	0	0	0	0	0	0.39	0	0	0
CD227	0	0	0	0	0	0	0	-0.36	0
CD230	0	0	0	0	0	-0.36	0	0.32	0
CD233	0	0	-1.29	0	0.83	1.09	0	0	0
CD235a	0	0	-0.87	0	0	0.81	0	0	0
CD235b	0	0	0	0	0	0.53	0	0	0
CD236	0	0	0	0	0	0.41	0	0	0
CD24	0	-1.29	-1.83	-0.79	1.33	0.54	0	0	0
CD240D	0	0	0	0	0	0.44	0	0	0
CD241	0	0	0	0	0	0.31	0	0	0
CD256	0	0	0	0	0	-0.4	0	0	0
CD257	0	0	0	0	0	-0.53	0	0	0
CD261	0	0	0	0	0	0	0	0.55	0.52
CD282	0	-0.81	0	-0.75	0	-0.68	0	0	0
CD32	0	0	0	0	0	-0.34	0	0	0
CD33	0	0	0	0	0	-0.46	0	0	0
CD339	0.9	0.75	0.92	0	0	0	0.45	0.42	0
CD354	0	0	0	-0.75	0	-0.75	0	0	0
CD369	0	-1.04	0	-0.94	0	-0.4	0	0	0
CD37	0	-1.09	0	0	0	-0.97	0	0	0
CD3D	0.9	0.92	0.72	0	0	0	0	0	0
CD44	0	0	0	0	0	-0.45	0	0.53	0
CD50	0	-0.98	-0.73	0	0	0	0	0	0
CD52	-0.96	-1.25	-0.86	0	0	-0.39	0	0	0
CD55	0.78	0	0	0	0	0	0	0	0
CD59	0	0	0	0	0	0.36	0	0	0
CD62L	-1.04	-1.44	-0.98	0	0	-0.46	0	0	0
CD66b	0	-1.49	-1.91	-0.82	1.24	0.42	NA	NA	NA
CD66c	0	-1.06	-1.8	0	1.43	0.74	NA	NA	NA
CD7	NA	NA	NA	NA	NA	NA	0	0.52	0
CD71	0	0	0	0	0	0.44	0	0	0
CD79A	0	0	0	0	0	0	-0.39	0	0
CD81	0	0	0.82	0	0	-0.53	0	0	0
CD83	-0.7	-1.4	-0.84	0	0	-0.56	0	0	0
CD84	0	0	0	0	0	0	0.32	0.32	0
CD87	1.08	0	0.8	0	0	-0.4	0	0	0
CD88	0	-1.1	-0.8	-1.09	0.79	-0.3	0	0.34	0
CD9	0.89	0	1	0	0	-0.31	0	0	0
CD91	NA	NA	NA	NA	NA	NA	0	0	-0.32
CD97	0	0	0	0	0	-0.73	0	0	0
CD98	0.93	1.05	1.01	0	0	0	0	0	0
CD99	0	0	1.44	0	-1.14	-1	0	0	0
